# Supplementary material for: G9a/GLP Complex Maintains Imprinted DNA Methylation in Embryonic Stem Cells
Source: Cell Rep. 2016 Mar 24;15(1):77–85. doi: 10.1016/j.celrep.2016.03.007 (PMC4826439; doi:10.1016/j.celrep.2016.03.007)
Supplement: Table S1. MeDIP and ChIP Data for Additional ICRs, Related to Figures 1C, 2C, 3D, 3E, 4C, S4D, and 5B [file mmc2.xlsx]

## Sheet: MeDIP
Table S1 Additional MeDIP and CHIP data
MeDIP WT(TT2) and G9a-/- ESCs (related to Figure 1C)
	WT	G9a-/-		WT	G9a-/-		WT	G9a-/-		WT	G9a-/-		WT	G9a-/-		WT	G9a-/-
Peg3	% input	% input	Peg13	% input	% input	Dlk	% input	% input	Mest	% input	% input	Mcts1	% input	% input	Inpact	% input	% input
IgG	0.0742723	0.159759	IgG	0.0269041	0.0742723	IgG	0.101811	0.180362	IgG	0.187343	0.150362	IgG	0.0437651	0.304385	IgG	0.0158318	0.0584752
5mC	16.0441	1.19662	5mC	39.4867	5.5557	5mC	22.533	1.48861	5mC	27.078	1.28861	5mC	22.5639	1.4132	5mC	19.959	0.372153
IgG	0.0474966	0.0271853	IgG	0.0222349	0.00813844	IgG	0.133876	0.0566794	IgG	0.132874	0.0266794	IgG	0.0487921	0.0983432	IgG	0.0428064	0.00323721
5mC	10.2957	0.554388	5mC	31.5369	2.24851	5mC	25.3795	1.33235	5mC	32.3655	1.13235	5mC	24.6387	1.39859	5mC	25.7048	0.237166
IgG	0.0432537	0.0664756	IgG	0.0108886	0.0291364	IgG	0.0747889	0.0940107	IgG	0.12544	0.0640107	IgG	0.0243965	0.140532	IgG	0.0387132	0.0121237
5mC	11.5833	0.786745	5mC	37.116	3.46767	5mC	28.6132	1.12425	5mC	30.2436	0.924255	5mC	21.7639	1.314	5mC	18.1761	0.376043
average			average			average			average			average			average
IgG	0.0550076	0.0844733	IgG	0.0200092	0.0371824	IgG	0.103492	0.110351	IgG	0.148552	0.0803508	IgG	0.0389846	0.181087	IgG	0.0324504	0.024612
5mC	12.641	0.845919	5mC	36.0465	3.75729	5mC	25.5086	1.31507	5mC	29.8957	1.11507	5mC	22.9889	1.37526	5mC	21.28	0.328454
STDEV			STDEV			STDEV			STDEV			STDEV			STDEV
IgG	0.0168181	0.0680947	IgG	0.008023	0.0148478	IgG	0.0226732	0.0874569	IgG	0.0275965	0.0517984	IgG	0.0105175	0.108843	IgG	0.014537	0.0296611
5mC	3.01664	0.325181	5mC	4.08138	0.862081	5mC	3.04214	0.147143	5mC	2.66084	0.149249	5mC	1.21148	0.0535545	5mC	3.93438	0.0790817
MeDIP TT2 shCtr and shG9a ESCs (related to Figure 2C)
	shCtr	shG9a		shCtr	shG9a		shCtr	shG9a		shCtr	shG9a		shCtr	shG9a		shCtr	shG9a
Peg3	% input	% input	Peg13	% input	% input	Dlk	% input	% input	Mest	% input	% input	Mcts1	% input	% input	Inpact	% input	% input
IgG	0.0542723	0.191308	IgG	0.0245641	0.124048	IgG	0.101811	0.255071	IgG	0.164343	0.150362	IgG	0.0336655	0.212976	IgG	0.159032	0.0292376
5mC	16.8441	7.69525	5mC	37.2867	32.2908	5mC	25.633	16.8781	5mC	26.878	14.7416	5mC	23.1637	16.4132	5mC	21.259	16.7651
IgG	0.0274966	0.053622	IgG	0.0198949	0.0450905	IgG	0.133876	0.126654	IgG	0.109874	0.0266794	IgG	0.0975842	0.0754392	IgG	0.158206	0.00462459
5mC	10.9957	4.55979	5mC	29.3369	19.2791	5mC	25.2795	16.4508	5mC	30.1655	19.8935	5mC	25.8723	17.3986	5mC	27.5048	18.3366
IgG	0.0232537	0.0372651	IgG	0.00854865	0.0204603	IgG	0.0747889	0.0826964	IgG	0.10244	0.0640107	IgG	0.0717544	0.18155	IgG	0.0699232	0.00551075
5mC	12.2833	6.76912	5mC	34.916	20.2633	5mC	29.5132	18.0566	5mC	29.0436	20.3572	5mC	20.5154	12.314	5mC	20.2761	16.8967
average			average			average			average			average			average
IgG	0.0350076	0.094065	IgG	0.0176692	0.0631996	IgG	0.103492	0.154807	IgG	0.125552	0.0803508	IgG	0.067668	0.156655	IgG	0.129054	0.0131243
5mC	13.3743	6.34139	5mC	33.8465	23.9444	5mC	26.8086	17.1285	5mC	28.6957	18.3308	5mC	23.1838	15.3753	5mC	23.0133	17.3328
STDEV			STDEV			STDEV			STDEV			STDEV			STDEV
IgG	0.0168181	0.084611	IgG	0.00823643	0.0174162	IgG	0.0226732	0.090804	IgG	0.0337986	0.0517984	IgG	0.0262542	0.0720689	IgG	0.014537	0.0139615
5mC	3.07307	1.6109	5mC	3.33243	4.23141	5mC	2.34893	0.831676	5mC	1.67111	3.11694	5mC	2.18699	2.69652	5mC	3.93438	0.871769
MeDIP TT2 ESCs +/- UNC 0638 (related to Figure 3E)
	- UNC	+UNC		- UNC	+UNC		- UNC	+UNC		- UNC	+UNC		- UNC	+UNC		- UNC	+UNC
Peg13	% input	% input	Kcnq ot1	% input	% input	Dlk	% input	% input	Rasgrf1	% input	% input	GnasXL	% input	% input	Mest	% input	% input
IgG	0.0818803	0.0653201	IgG	0.153251	0.060711	IgG	0.0678742	0.0678742	IgG	0.114147	0.0570737	IgG	0.108741	0.108741	IgG	0.0913014	0.102714
5mC	34.9867	27.5642	5mC	19.0797	21.3897	5mC	19.933	24.833	5mC	15.7684	18.8937	5mC	26.4976	23.5138	5mC	21.678	22.678
IgG	0.00585144	0.0483495	IgG	0.127094	0.127094	IgG	0.111563	0.111563	IgG	0.0760962	0.0760962	IgG	0.127978	0.127978	IgG	0.139257	0.123592
5mC	27.6369	29.4532	5mC	22.533	19.548	5mC	23.9795	22.2795	5mC	13.6797	15.4437	5mC	28.3373	32.5548	5mC	26.3655	25.3655
IgG	0.00712387	0.0329817	IgG	0.154853	0.154853	IgG	0.05753	0.05753	IgG	0.0432918	0.0432918	IgG	0.0841419	0.0841419	IgG	0.0664331	0.0664331
5mC	31.816	33.133	5mC	19.146	20.688	5mC	22.6132	21.0132	5mC	20.3101	17.0934	5mC	31.2313	26.0204	5mC	22.7218	23.9236
average			average			average			average			average			average
IgG	0.0316185	0.0488838	IgG	0.145066	0.114219	IgG	0.0789891	0.0789891	IgG	0.0778451	0.0588206	IgG	0.106954	0.106954	IgG	0.296991	0.0975799
5mC	31.4799	30.0501	5mC	20.2529	20.5419	5mC	22.1752	22.7086	5mC	16.5861	17.1436	5mC	28.6887	27.363	5mC	23.5885	23.9891
STDEV			STDEV			STDEV			STDEV			STDEV			STDEV
IgG	0.0435326	0.0161758	IgG	0.0155847	0.0483734	IgG	0.0286803	0.0286803	IgG	0.0289531	0.0164718	IgG	0.0219727	0.0219727	IgG	0.0370167	0.0289234
5mC	3.68641	2.83195	5mC	1.97491	0.929502	5mC	2.05848	1.94573	5mC	3.38999	1.72555	5mC	2.38637	4.66769	5mC	2.46096	1.34492
	- UNC	+UNC		- UNC	+UNC
Mcts1	% input	% input	Inpact	% input	% input
IgG	0.0355294	0.0355294	IgG	0.0325838	0.0401993
5mC	19.3637	18.3637	5mC	17.659	24.259
IgG	0.112689	0.112689	IgG	0.17746	0.0793464
5mC	22.4723	23.4723	5mC	23.2518	21.3592
IgG	0.0765356	0.0765356	IgG	0.0840342	0.0714664
5mC	17.3935	23.6373	5mC	21.6321	20.8103
average			average
IgG	0.074918	0.074918	IgG	0.0980261	0.0636707
5mC	19.7432	21.8245	5mC	20.8476	22.1428
STDEV			STDEV
IgG	0.0386053	0.0386053	IgG	0.0734448	0.0207051
5mC	2.56057	2.99823	5mC	2.87775	1.8531
MeDIP G9a-shR, G9a-shR-ANKm and G9a-shR-ANKD (related to Figure 4C)
	shR	shR-ANKm	shR-ANKD		shR	shR-ANKm	shR-ANKD		shR	shR-ANKm	shR-ANKD		shR	shR-ANKm	shR-ANKD		shR	shR-ANKm	shR-ANKD
Peg10	% input	% input	% input	Peg13	% input	% input	% input	Kcnq ot1	% input	% input	% input	Dlk	% input	% input	% input	Rasgrf1	% input	% input	% input
IgG	0.00701165	0.00741144	0.00354246	IgG	0.0172647	0.000916847	0.014926	IgG	0.00561682	0.0125948	0.0118742	IgG	0.00376398	0.00629124	0.00659822	IgG	0.00382313	0.00147913	0.00591654
5mC	26.4275	37.6341	8.80894	5mC	32.2682	32.3122	15.4984	5mC	20.0283	20.2376	5.85216	5mC	17.9645	16.7328	9.54287	5mC	17.8638	19.7526	6.31581
IgG	0.00875285	0.0125078	0.00180845	IgG	0.0135926	7.17814e-05	3.79371e-05	IgG	0.00860248	0.0126824	0.00813844	IgG	0.00729648	0.00834265	0.00847759	IgG	0.00317059	0.00746299	0.00440687
5mC	16.3812	21.4658	3.22426	5mC	29.3247	22.6909	11.5833	5mC	21.6902	17.4962	5.59434	5mC	20.5464	18.525	10.733	5mC	12.2437	16.6675	4.28403
IgG	0.00788225	0.0099596	0.00267546	IgG	0.0154287	0.000494314	0.00748195	IgG	0.00710965	0.0126386	0.0100063	IgG	0.0183296	0.0189784	0.00734288	IgG	0.00349686	0.00447106	0.0051617
5mC	21.4044	29.55	6.0166	5mC	30.5523	24.8807	12.8973	5mC	23.8592	18.8669	5.72325	5mC	19.5372	22.5343	7.23195	5mC	15.0538	18.2101	5.29992
average				average				average				average				average
IgG	0.00788225	0.0099596	0.00267546	IgG	0.0154287	0.000494314	0.00748195	IgG	0.00710965	0.0126386	0.0100063	IgG	0.00979668	0.0112041	0.0074729	IgG	0.00349686	0.00447106	0.0051617
5mC	21.4044	29.55	6.0166	5mC	30.7151	26.6279	13.3263	5mC	21.8592	18.8669	5.72325	5mC	19.3494	19.264	9.16927	5mC	15.0538	18.2101	5.29992
STDEV				STDEV				STDEV				STDEV				STDEV
IgG	0.000870603	0.00254817	0.000867007	IgG	0.00183603	0.000422533	0.00744402	IgG	0.00149283	4.38018e-05	0.00186786	IgG	0.00759786	0.00681045	0.000946407	IgG	0.000326266	0.00299193	0.000754836
5mC	5.02316	8.08415	2.79234	5mC	1.47849	5.04299	1.9925	5mC	1.92105	1.37072	0.128907	5mC	1.30115	2.97053	1.78017	5mC	2.81006	1.54252	1.01589
	shR	shR-ANKm	shR-ANKD		shR	shR-ANKm	shR-ANKD		shR	shR-ANKm	shR-ANKD		shR	shR-ANKm	shR-ANKD
GnasXL	% input	% input	% input	Mest	% input	% input	% input	Mcts1	% input	% input	% input	Inpact	% input	% input	% input
IgG	0.00629739	0.00436128	0.0301639	IgG	0.0376519	0.0265437	0.00154397	IgG	0.0063428	0.00439856	0.0103265	IgG	0.0325838	0.00956444	0.0167539
5mC	18.9479	18.011	3.69089	5mC	28.4277	29.4985	13.9823	5mC	21.9823	14.7634	15.0122	5mC	20.9802	11.0232	9.96753
IgG	0.00805427	0.00553949	0.00794338	IgG	0.0412783	0.143877	0.0842305	IgG	0.00856341	0.0125477	0.00328739	IgG	0.0915438	0.112689	0.0127659
5mC	18.558	14.3589	3.37285	5mC	26.4232	24.7623	10.9875	5mC	24.8923	11.6399	14.2735	5mC	24.8963	8.62654	6.02544
IgG	0.00717583	0.00495039	0.0190537	IgG	0.0278645	0.0216524	0.00532988	IgG	0.00916476	0.00453278	0.0144539	IgG	0.00763979	0.0867549	0.0132492
5mC	20.753	20.185	3.53187	5mC	27.428	26.9827	11.0386	5mC	18.3653	9.32765	8.39802	5mC	19.3299	8.45298	7.32433
average				average				average				average
IgG	0.00717583	0.00495039	0.0190537	IgG	0.0355982	0.0640242	0.0303681	IgG	0.00802366	0.00715966	0.00935592	IgG	0.0439225	0.0696695	0.0142563
5mC	19.4196	17.5183	3.53187	5mC	27.4263	27.0811	12.0028	5mC	21.7467	11.9103	12.5612	5mC	21.7355	9.36757	7.77243
STDEV				STDEV				STDEV				STDEV
IgG	0.00087844	0.000589103	0.0111103	IgG	0.0069387	0.0691974	0.0466846	IgG	0.00148639	0.00466662	0.00564616	IgG	0.0430859	0.0536433	0.00217641
5mC	1.17105	2.94411	0.159019	5mC	1.00225	2.3696	1.71451	5mC	3.2699	2.72797	3.6243	5mC	2.85901	1.43643	2.00889
MeDIP G9a-shR, dmG9a-shR-ANKm and dmG9a-shR-ANKD (related to Figure S4D)
	shR	dm-shR-ANKm	dm-shR-ANKD		shR	dm-shR-ANKm	dm-shR-ANKD		shR	dm-shR-ANKm	dm-shR-ANKD		shR	dm-shR-ANKm	dm-shR-ANKD		shR	dm-shR-ANKm	dm-shR-ANKD
Peg13	% input	% input	% input	Dlk	% input	% input	% input	Rasgrf1	% input	% input	% input	GnasXL	% input	% input	% input	Mest	% input	% input	% input
IgG	0.00155267	0.210803	0.00527713	IgG	0.00376398	0.0189784	0.0245398	IgG	0.0206741	0.0174451	0.0332378	IgG	0.0220813	0.0372651	0.0553209	IgG	0.00734266	0.0132788	0.00428761
5mC	31.4097	25.7941	13.9189	5mC	17.3653	9.93653	7.92324	5mC	21.3175	4.60745	8.16226	5mC	26.7964	11.3175	11.1887	5mC	26.9834	11.7387	9.65499
IgG	0.0132209	0.0447791	0.0474966	IgG	0.00834265	0.00734288	0.00132832	IgG	0.013452	0.00536937	0.0295432	IgG	0.0110025	0.0590863	0.0435546	IgG	0.0243877	0.00245344	0.0194579
5mC	33.7789	19.0142	14.146	5mC	19.5244	7.62864	9.43339	5mC	23.3276	6.76912	6.83987	5mC	30.4626	17.9344	11.9089	5mC	28.4321	9.98795	6.34289
IgG	0.00738681	0.127791	0.0263869	IgG	0.00734288	0.0074538	0.00633265	IgG	0.0170631	0.0114073	0.0313905	IgG	0.0165419	0.0481757	0.0494378	IgG	0.00366547	0.00745386	0.0176849
5mC	32.5943	18.1051	11.5324	5mC	18.9944	5.95644	6.54399	5mC	22.3226	5.68829	5.50106	5mC	28.6295	14.6259	11.5488	5mC	23.874	7.99343	10.5429
average				average				average				average				average
IgG	0.00738681	0.127791	0.0263869	IgG	0.00648317	0.0112584	0.0107336	IgG	0.0170631	0.0114073	0.0313905	IgG	0.0165419	0.0481757	0.0494378	IgG	0.0117986	0.0077287	0.0138101
5mC	32.5943	20.9711	13.1991	5mC	18.628	7.84054	7.96687	5mC	22.3226	5.68829	6.8344	5mC	28.6295	14.6259	11.5488	5mC	26.4298	9.90671	8.84692
STDEV				STDEV				STDEV				STDEV				STDEV
IgG	0.00583413	0.0830121	0.0211097	IgG	0.00240736	0.00668601	0.0122155	IgG	0.00361103	0.00603788	0.00184731	IgG	0.00553942	0.0109106	0.00588316	IgG	0.0110564	0.00541791	0.00829425
5mC	1.18461	4.20145	1.44784	5mC	1.1252	1.99849	1.4452	5mC	1.00505	1.08084	1.33061	5mC	1.8331	3.30841	0.360109	5mC	2.32894	1.87398	2.21353
	shR	dm-shR-ANKm	dm-shR-ANKD		shR	dm-shR-ANKm	dm-shR-ANKD
Mcts1	% input	% input	% input	Inpact	% input	% input	% input
IgG	0.0099596	0.00815875	0.0131934	IgG	0.00646066	0.00984481	0.0143706
5mC	21.8956	14.0565	15.0343	5mC	24.6458	11.3483	9.89262
IgG	0.0126386	0.0202976	0.0146594	IgG	0.0237907	0.0229968	0.00564997
5mC	24.0343	12.5649	11.6734	5mC	22.373	9.25428	11.3543
IgG	0.0249727	0.0325731	0.0214051	IgG	0.00795158	0.00765708	0.0921019
5mC	20.674	9.45223	8.96732	5mC	21.8232	12.3624	13.3543
average				average
IgG	0.015857	0.0203431	0.0164193	IgG	0.0127343	0.0134996	0.0373742
5mC	22.2013	12.0245	11.8917	5mC	22.9473	10.9883	11.5337
STDEV				STDEV
IgG	0.00800728	0.0122072	0.00437962	IgG	0.00960408	0.00829726	0.0475958
5mC	1.70088	2.34921	3.03936	5mC	1.49642	1.58503	1.73779
MeDIP TET1/2 DKO shCtr and shG9a (related to Figure 5C)
	shCtr	shG9a		shCtr	shG9a		shCtr	shG9a		shCtr	shG9a		shCtr	shG9a		shCtr	shG9a		shCtr	shG9a
Peg13	% input	% input	Dlk	% input	% input	Rasgrf1	% input	% input	GnasXL	% input	% input	Mest	% input	% input	Mcts1	% input	% input	Inpact	% input	% input
IgG	0.0278366	0.0414048	IgG	0.0152439	0.0123123	IgG	0.0177845	0.0164165	IgG	0.00111778	0.00138903	IgG	0.053253	0.0380378	IgG	0.0420418	0.0345574	IgG	0.0199699	0.0208753
5mC	37.9856	40.6737	5mC	18.6539	17.9945	5mC	23.7399	26.9725	5mC	29.675	27.4533	5mC	22.9564	24.7766	5mC	23.9785	20.3254	5mC	20.6532	23.5392
IgG	0.0323355	0.0196333	IgG	0.00621594	0.00766757	IgG	0.0170277	0.0256097	IgG	0.00173629	0.00260443	IgG	0.0431781	0.0301432	IgG	0.0532761	0.0532942	IgG	0.0386826	0.0294758
5mC	35.3427	37.232	5mC	20.454	22.454	5mC	24.1874	22.8935	5mC	31.9846	30.4277	5mC	24.3428	26.3429	5mC	21.674	25.8756	5mC	22.7342	18.2437
IgG	0.0382234	0.0382462	IgG	0.00856511	0.00930584	IgG	0.0155701	0.00884312	IgG	0.0153202	0.00771682	IgG	0.0326973	0.0251787	IgG	0.0401404	0.0342916	IgG	0.0183631	0.0171784
5mC	33.9123	36.4399	5mC	22.2542	24.6595	5mC	28.3277	28.0056	5mC	27.6388	32.2319	5mC	19.4539	21.3419	5mC	19.9978	21.6753	5mC	18.5327	24.1385
average			average			average			average			average			average			average
IgG	0.0327985	0.0330948	IgG	0.0100083	0.00976192	IgG	0.0167941	0.0169564	IgG	0.00605808	0.00390343	IgG	0.0430428	0.0311199	IgG	0.0451528	0.0407144	IgG	0.0256718	0.0225098
5mC	35.7469	38.1152	5mC	20.454	21.7027	5mC	25.4183	25.9572	5mC	29.7661	30.0376	5mC	22.251	24.1538	5mC	21.8835	22.6255	5mC	20.64	21.9738
STDEV			STDEV			STDEV			STDEV			STDEV			STDEV			STDEV
IgG	0.00520886	0.0117645	IgG	0.00468379	0.00235574	IgG	0.00112554	0.00839631	IgG	0.00802716	0.00335795	IgG	0.0102785	0.00648497	IgG	0.00709892	0.0108952	IgG	0.0112962	0.00630955
5mC	2.06652	2.25087	5mC	1.80012	3.39539	5mC	2.52948	2.70309	5mC	2.17435	2.41306	5mC	2.51962	2.55802	5mC	1.9986	2.89454	5mC	2.10081	3.24423

## Sheet: ChIP
ChIP H3K9me2 TT2 ESCs +/- UNC 0638 (related to Figure 3D)
	% input	% input		% input	% input		% input	% input		% input	% input		% input	% input		% input	% input
Peg10	- UNC	+UNC	Peg13	- UNC	+UNC	Kcnq ot1	- UNC	+UNC	Dlk	- UNC	+UNC	Rasgrf1	- UNC	+UNC	GnasXL	- UNC	+UNC
IgG	0.006407	0.0437035	IgG	0.00432764	0.0035276	IgG	0.0231761	0.0053432	IgG	0.0038165	0.002671	IgG	0.016537	0.0087351	IgG	0.00514047	0.0318045
H3K9me2	5.71159	1.4279	H3K9me2	6.72165	1.48645	H3K9me2	3.76123	0.83583	H3K9me2	4.82324	1.04853	H3K9me2	3.78564	0.805456	H3K9me2	5.16528	0.737897
IgG	0.0883205	0.0346474	IgG	0.0785375	0.0093218	IgG	0.0034272	0.0032874	IgG	0.002142	0.0026726	IgG	0.0236242	0.0098147	IgG	0.0257023	0.0106015
H3K9me2	5.2923	0.985477	H3K9me2	5.22437	1.37623	H3K9me2	4.24376	1.06094	H3K9me2	4.37856	1.15225	H3K9me2	3.35643	0.839107	H3K9me2	4.51936	0.753227
IgG	0.0043628	0.0432651	IgG	0.0063426	0.0084532	IgG	0.0042645	0.0021764	IgG	0.00446	0.0043528	IgG	0.01272	0.007219	IgG	0.00803198	0.00294486
H3K9me2	6.18723	1.65345	H3K9me2	6.18744	1.43175	H3K9me2	3.57645	0.794767	H3K9me2	5.37645	1.19477	H3K9me2	4.13266	0.971476	H3K9me2	4.71437	0.942874
average			average			average			average			average			average
IgG	0.0330301	0.0405387	IgG	0.0297359	0.00710087	IgG	0.0102893	0.00360233	IgG	0.00347283	0.00323213	IgG	0.0176271	0.0085896	IgG	0.0129583	0.015117
H3K9me2	5.73037	1.35561	H3K9me2	6.04449	1.43148	H3K9me2	3.86048	0.897179	H3K9me2	4.85942	1.13185	H3K9me2	3.75824	0.872013	H3K9me2	4.79967	0.811333
STDEV			STDEV			STDEV			STDEV			STDEV			STDEV
IgG	0.0478938	0.00510669	IgG	0.0422754	0.00312487	IgG	0.0111682	0.00160672	IgG	0.0011966	0.000970526	IgG	0.00553322	0.00130395	IgG	0.011131	0.0149503
H3K9me2	0.447765	0.339805	H3K9me2	0.758811	0.0551107	H3K9me2	0.344548	0.1433	H3K9me2	0.499927	0.0752227	H3K9me2	0.38884	0.0877654	H3K9me2	0.3313	0.114176
	% input	% input		% input	% input		% input	% input
Mest	- UNC	+UNC	Mcts1	- UNC	+UNC	Inpact	- UNC	+UNC
IgG	0.00650143	0.0053706	IgG	0.0150183	0.00252972	IgG	0.00858374	0.00641184
H3K9me2	5.18326	0.863876	H3K9me2	3.04897	0.46696	H3K9me2	2.84942	0.621435
IgG	0.013653	0.0123524	IgG	0.00505667	0.00308809	IgG	0.00719712	0.0032874
H3K9me2	4.64529	0.663613	H3K9me2	2.97775	0.73661	H3K9me2	3.34155	0.353647
IgG	0.00440419	0.00363305	IgG	0.00358065	0.00762941	IgG	0.0042645	0.00282932
H3K9me2	5.31764	1.00333	H3K9me2	3.28047	0.627081	H3K9me2	2.669	0.317907
average			average			average
IgG	0.00818621	0.00711868	IgG	0.00788521	0.00441574	IgG	0.00668179	0.00417619
H3K9me2	5.04873	0.843606	H3K9me2	3.1024	0.610217	H3K9me2	2.95332	0.430996
STDEV			STDEV			STDEV
IgG	0.00484912	0.00461503	IgG	0.00622137	0.00279709	IgG	0.00220525	0.00194963
H3K9me2	0.355793	0.170763	H3K9me2	0.158274	0.135614	H3K9me2	0.348106	0.16589
ChIP H3K9me2 WT and TET1/2 DKO ESCs (related to Figure 5B)
	% input	% input	% input	% input		% input	% input	% input	% input		% input	% input	% input	% input		% input	% input	% input	% input
Snrpn	shCtr WT	shG9a WT	shCtr DKO	shG9a DKO	Zac1	shCtr WT	shG9a WT	shCtr DKO	shG9a DKO	Peg3	shCtr WT	shG9a WT	shCtr DKO	shG9a DKO	Peg10	shCtr WT	shG9a WT	shCtr DKO	shG9a DKO
IgG	0.129309	0.00320356	0.0562212	0.062439	IgG	0.0934327	0.00217453	0.00762745	0.0784539	IgG	0.154267	0.0642746	0.0923666	0.0734237	IgG	0.191649	0.843169	0.063883	0.221887
H3K9me2	2.52957	0.590044	2.42839	0.630245	H3K9me2	6.32873	1.80821	5.82318	1.63426	H3K9me2	2.63427	0.812622	2.93428	0.611308	H3K9me2	5.45997	1.57801	6.55197	1.21922
IgG	0.158647	0.00431595	0.0740442	0.042658	IgG	0.106745	0.0734276	0.162648	0.00428756	IgG	0.081438	0.0724381	0.00342838	0.00673423	IgG	0.0568732	0.0197623	0.0177729	0.0500776
H3K9me2	2.93608	0.955213	3.61138	0.823198	H3K9me2	5.31876	1.77292	6.10937	2.25622	H3K9me2	3.56745	0.938803	3.31956	0.663913	H3K9me2	4.82981	1.8126	4.63661	1.44638
IgG	0.0052882	0.00616564	0.0158647	0.0243278	IgG	0.0797051	0.0229456	0.0345344	0.0142866	IgG	0.00318566	0.00438864	0.00638768	0.0156343	IgG	0.0113746	0.0222048	0.0667692	0.0942173
H3K9me2	2.55439	0.668649	2.89975	0.528655	H3K9me2	5.01763	2.18158	5.31759	1.42876	H3K9me2	2.81164	0.662328	2.63428	0.752652	H3K9me2	4.31233	1.53445	3.8811	0.776036
average					average					average					average
IgG	0.0977481	0.00456172	0.04871	0.0431416	IgG	0.0932943	0.0328492	0.0682698	0.0323427	IgG	0.0796302	0.0470338	0.0340609	0.0319307	IgG	0.0866323	0.295045	0.049475	0.12206
H3K9me2	2.67335	0.737968	2.97984	0.660699	H3K9me2	5.55504	1.9209	5.75005	1.77308	H3K9me2	3.00445	0.804584	2.96271	0.675957	H3K9me2	4.86737	1.64168	5.02323	1.14721
STDEV					STDEV					STDEV					STDEV
IgG	0.0814052	0.00149625	0.0298082	0.0190602	IgG	0.0135206	0.0366444	0.0828334	0.0402452	IgG	0.0755569	0.0371567	0.0505159	0.0362085	IgG	0.0937492	0.474691	0.0274928	0.0892245
H3K9me2	0.227873	0.1922	0.59555	0.149615	H3K9me2	0.686741	0.22644	0.40092	0.430844	H3K9me2	0.49557	0.138413	0.343524	0.0714379	H3K9me2	0.574744	0.149609	1.37677	0.340922
	% input	% input	% input	% input		% input	% input	% input	% input		% input	% input	% input	% input		% input	% input	% input	% input
Peg13	shCtr WT	shG9a WT	shCtr DKO	shG9a DKO	Kcnq ot1	shCtr WT	shG9a WT	shCtr DKO	shG9a DKO	Rasgrf1	shCtr WT	shG9a WT	shCtr DKO	shG9a DKO	GnasXL	shCtr WT	shG9a WT	shCtr DKO	shG9a DKO
IgG	0.762564	0.0352679	0.326813	0.0352679	IgG	0.0007498	0.0243302	0.00674867	0.0559595	IgG	0.128416	0.00921943	0.0475614	0.0245006	IgG	0.128862	0.157006	0.0613626	0.0490644
H3K9me2	4.63926	0.894339	5.62742	0.947999	H3K9me2	2.46894	0.965196	2.743	0.772157	H3K9me2	3.40793	0.746852	4.08951	0.970907	H3K9me2	4.18113	0.433437	4.65904	0.503654
IgG	0.00884387	0.0325521	0.0225165	0.0325521	IgG	0.0063849	0.00805385	0.00638496	0.0426854	IgG	0.000119881	0.00320356	0.000119881	0.0230657	IgG	0.0201077	0.00350564	0.0325413	0.0132535
H3K9me2	4.19015	1.41916	3.86751	1.13533	H3K9me2	3.13593	1.09725	3.13593	0.943636	H3K9me2	6.16411	1.52185	5.05457	1.46097	H3K9me2	3.34938	1.40824	3.72786	1.07026
IgG	0.00421137	0.0141531	0.0126341	0.0141531	IgG	0.0094498	0.00619527	0.00944982	0.0287175	IgG	0.0256831	0.0183451	0.0256831	0.0421937	IgG	0.00874249	0.00670258	0.00874249	0.0162703
H3K9me2	4.48945	1.36458	4.04051	0.955204	H3K9me2	2.8537	0.877801	2.8537	0.737353	H3K9me2	4.4303	0.831246	4.9265	0.997495	H3K9me2	3.88845	0.670591	3.61626	0.610238
average					average					average					average
IgG	0.25854	0.0273244	0.120655	0.0273244	IgG	0.00552817	0.0128598	0.00752782	0.0424542	IgG	0.0514062	0.010256	0.0244548	0.02992	IgG	0.0525706	0.0557381	0.0342155	0.0261961
H3K9me2	4.43962	1.22603	4.51181	1.01284	H3K9me2	2.81952	0.980083	2.91087	0.817715	H3K9me2	4.66745	1.03331	4.69019	1.14312	H3K9me2	3.80632	0.837423	4.00105	0.728051
STDEV					STDEV					STDEV					STDEV
IgG	0.436504	0.0114872	0.178607	0.0114872	IgG	0.00441282	0.00997706	0.00167441	0.0136225	IgG	0.0679059	0.00762381	0.0237446	0.0106535	IgG	0.0663138	0.0877153	0.02635	0.019862
H3K9me2	0.228661	0.288543	0.970008	0.106136	H3K9me2	0.334804	0.11048	0.202611	0.11043	H3K9me2	1.39331	0.425179	0.524134	0.275584	H3K9me2	0.421915	0.508365	0.572556	0.301117
	% input	% input	% input	% input		% input	% input	% input	% input		% input	% input	% input	% input
Mest	shCtr WT	shG9a WT	shCtr DKO	shG9a DKO	Mcts1	shCtr WT	shG9a WT	shCtr DKO	shG9a DKO	Inpact	shCtr WT	shG9a WT	shCtr DKO	shG9a DKO
IgG	0.0042875	0.002806	0.0042053	0.008242	IgG	0.0142365	0.0073532	0.0038262	0.0103882	IgG	0.0088935	0.0165382	0.0056343	0.0065482
H3K9me2	5.49823	0.916372	5.20564	0.983524	H3K9me2	3.32374	0.532965	3.40539	0.507047	H3K9me2	2.78254	0.583987	2.98504	0.479365
IgG	0.003176	0.0092057	0.006481	0.006492	IgG	0.0073542	0.0064731	0.0165381	0.0092521	IgG	0.0154239	0.0432764	0.100342	0.0232762
H3K9me2	5.19342	0.944259	5.01654	0.895562	H3K9me2	3.01543	0.482647	3.49205	0.487596	H3K9me2	3.10936	0.487351	3.28735	0.331985
IgG	0.010352	0.0086234	0.019232	0.010258	IgG	0.0063523	0.0452384	0.0080376	0.0178534	IgG	0.0075636	0.00978459	0.00846538	0.0047569
H3K9me2	4.98649	1.04533	5.30253	1.02319	H3K9me2	2.99433	0.473502	3.06345	0.456829	H3K9me2	2.69275	0.427884	2.73947	0.391955
average					average					average
IgG	0.0059385	0.00687837	0.00997277	0.00833067	IgG	0.00931433	0.0196882	0.0094673	0.0124979	IgG	0.010627	0.0231997	0.0381473	0.0115271
H3K9me2	5.22605	0.968652	5.1749	0.967424	H3K9me2	3.11116	0.496371	3.3203	0.483824	H3K9me2	2.86155	0.49974	3.00395	0.401102
STDEV					STDEV					STDEV
IgG	0.00386239	0.00353877	0.00809906	0.00188457	IgG	0.00429206	0.0221315	0.00647543	0.00467266	IgG	0.00420712	0.0177118	0.053881	0.0102144
H3K9me2	0.257426	0.0678496	0.145452	0.065318	H3K9me2	0.184394	0.0320197	0.226613	0.0253208	H3K9me2	0.219257	0.0787856	0.274434	0.0741149
